# Supplementary material for: Enhanced Soybean Immunity to the Soybean Mosaic Virus Through RNA Interference Targeting the CP Gene
Source: Plants (Basel). 2026 Jan 30;15(3):430. doi: 10.3390/plants15030430 (PMC12899861; doi:10.3390/plants15030430)
Supplement: Supplementary file 1 [file plants-15-00430-s001.zip]

Archive with 2 entries (2 files):
- Figure S1.png
- Supplementary Tables.xls
