# Supplementary material for: Enhanced Soybean Immunity to the Soybean Mosaic Virus Through RNA Interference Targeting the CP Gene
Source: Plants (Basel). 2026 Jan 30;15(3):430. doi: 10.3390/plants15030430 (PMC12899861; doi:10.3390/plants15030430)
Supplement: Supplementary file 1 [file plants-15-00430-s001.zip › Supplementary Tables.xls]

## Sheet: Table S1
Supplementary Table S1. The primers used in this study
Primer	Primer sequences(5’-3’)
attB1-CPi-F	GGGGACAAGTTTGTACAAAAAAGCAGGCTACCACTTGCTTGAGTATAAACCT
attB2-CPi-R	GGGGACCACTTTGTACAAGAAAGCTGGGTAAGTTGGTTTTGCATTTTCGACAA
bar-F	CGAGACAAGCACGGTCAACTT
bar-R	AAACCCACGTCATGCCAGTTC
35S-P	GACGCACAATCCCACTATCC
JC-F	GAGAATTAAGGGAGTCACGTTATG
JC-R	CGTTGCGTGCCTTCCAG
CP-testF	TTCTGAAAGTCCGTATATGCCTAG
CP-testR	GCCTTTCAGTATTTTCGGAGTT
Tubulin-F	GGAGTTCACAGAGGCAGAG
Tubulin-R	CACTTACGCATCACATAGCA
BCMV-CP-testF	CCAACACTCCGTCAAATCAT
BCMV-CP-testR	GCTGCCTTCATCTGTGCTAC
WMV-CP-testF	AGACAGGGAATTAGCACGCT
WMV-CP-testR	TTTACTGCGGTGGACCCATA

## Sheet: Table S2
Supplementary Table S2. Agronomic performance of non-transformed and transgenic plants under ﬁeld conditions
Plant types	Seeding time	Inoculated time	SMV strains-inocultion	Number of tested plants	Plant height (cm)	Podding height (cm)	Branching number	Node number	Pod number	100-seed weight (g)	Flower color	Leaf shape	Seed coat color	Hilum color	Maturity period (days)
Huachun 6	2018-04-13	2018-05-04	（-）	10	55.6	15	5.1	15.4	55.4	10.35	Purple	Oval	Yellow	Black	103
Huachun 6	2018-04-13	2018-05-04	（-）	12	51.6667	15.0833	5	13.4167	53.5	13.8	Purple	Oval	Yellow	Black	105
Huachun 6	2018-04-13	2018-05-04	（-）	10	44.5	14.5	4.4	12.9	44	12.9	Purple	Oval	Yellow	Black	106
Huachun 6	2018-04-13	2018-05-04	（-）	9	54.3333	14.2222	4.55556	13.6667	59.8889	15.21	Purple	Oval	Yellow	Black	105
Huachun 6	2018-04-13	2018-05-04	（-）	10	51.9	12	5.1	14	50.2	12.22	Purple	Oval	Yellow	Black	103
CPi-1	2018-04-13	2018-05-04	（-）	10	56.6	16.7	4.2	14	36.4	16.99	Purple	Oval	Yellow	Black	103
CPi-2	2018-04-13	2018-05-04	（-）	9	54.7778	14	6.22222	13.8889	61.4444	14.26	Purple	Oval	Yellow	Black	105
CPi-3	2018-04-13	2018-05-04	（-）	10	50.8	11.6	4.9	13	63.8	16.58	Purple	Oval	Yellow	Black	104
CPi-4	2018-04-13	2018-05-04	（-）	9	54.4444	16.6667	5.77778	16.5556	53.1111	12.52	Purple	Oval	Yellow	Black	105
CPi-1	2018-04-13	2018-05-04	SC3	10	50.6	15.1	4.4	13.3	45.4	15.61	Purple	Oval	Yellow	Black	103
CPi-2	2018-04-13	2018-05-04	SC3	10	44.2	10	4	14.1	73.8	15.84	Purple	Oval	Yellow	Black	104
CPi-3	2018-04-13	2018-05-04	SC3	10	52.8	15.2	5.1	14.8	49.5	10.56	Purple	Oval	Yellow	Black	104
CPi-4	2018-04-13	2018-05-04	SC3	10	49.3	14.2	4.2	14.3	34.3	11.33	Purple	Oval	Yellow	Black	105
Huachun 6	2018-04-13	2018-05-04	SC3	9	42.2222	15	2.33333	13.3333	44.6667	12.79	Purple	Oval	Yellow	Black	103
CPi-1	2018-04-13	2018-05-04	BCMV	10	45	10.6	5.2	13.4	71	16.67	Purple	Oval	Yellow	Black	104
CPi-2	2018-04-13	2018-05-04	BCMV	10	52.5	12.9	4.7	13.5	57.1	15.68	Purple	Oval	Yellow	Black	105
Huachun 6	2018-04-13	2018-05-04	BCMV	10	47.5	14.6	4.1	13.5	39	13.97	Purple	Oval	Yellow	Black	104
CPi-1	2018-04-13	2018-05-04	SMV-R	9	42.89	12.56	4.56	13	46.22	13.63	Purple	Oval	Yellow	Black	105
CPi-2	2018-04-13	2018-05-04	SMV-R	10	42	7.2	5.1	11.7	64.6	16.82	Purple	Oval	Yellow	Black	105
CPi-3	2018-04-13	2018-05-04	SMV-R	10	43.3	13.5	4.5	12.2	46.5	13.65	Purple	Oval	Yellow	Black	105
Huachun 6	2018-04-13	2018-05-04	SMV-R	10	29.5	10	1.8	9.8	16.9	10.2	Purple	Oval	Yellow	Black	105
CPi-1	2018-04-13	2018-05-04	WMV	9	58.67	14.78	5.56	14.78	64.44	15.46	Purple	Oval	Yellow	Black	105
CPi-2	2018-04-13	2018-05-04	WMV	10	38.6	8.3	4.1	11.6	48.5	16.49	Purple	Oval	Yellow	Black	104
CPi-3	2018-04-13	2018-05-04	WMV	10	58.5	13.7	5.2	14.5	58.2	14.41	Purple	Oval	Yellow	Black	105
Huachun 6	2018-04-13	2018-05-04	WMV	10	32.9	12.8	1.8	10.6	12.1	13.33	Purple	Oval	Yellow	Black	104
